# Supplementary material for: Evaluating and Enhancing the Fitness-for-Purpose of Electronic Health Record Data: Qualitative Study on Current Practices and Pathway to an Automated Approach Within the Medical Informatics for Research and Care in University Medicine Consortium
Source: JMIR Med Inform. 2024 Aug 19;12:e57153. doi: 10.2196/57153 (PMC11369535; doi:10.2196/57153)
Supplement: Multimedia Appendix 4 [file medinform_v12i1e57153_app4.zip]

Archive with 85 entries (49 files):
- analysis/.RData
- analysis/.Rhistory
- analysis/.Rproj.user/
- analysis/.Rproj.user/46C36763/
- analysis/.Rproj.user/46C36763/bibliography-index/
- analysis/.Rproj.user/46C36763/ctx/
- analysis/.Rproj.user/46C36763/pcs/
- analysis/.Rproj.user/46C36763/pcs/files-pane.pper
- analysis/.Rproj.user/46C36763/pcs/source-pane.pper
- analysis/.Rproj.user/46C36763/pcs/windowlayoutstate.pper
- analysis/.Rproj.user/46C36763/pcs/workbench-pane.pper
- analysis/.Rproj.user/46C36763/persistent-state
- analysis/.Rproj.user/46C36763/presentation/
- analysis/.Rproj.user/46C36763/profiles-cache/
- analysis/.Rproj.user/46C36763/saved_source_markers
- analysis/.Rproj.user/46C36763/sources/
- analysis/.Rproj.user/46C36763/sources/per/
- analysis/.Rproj.user/46C36763/sources/per/t/
- analysis/.Rproj.user/46C36763/sources/per/u/
- analysis/.Rproj.user/46C36763/sources/prop/
- analysis/.Rproj.user/46C36763/sources/prop/82B2EB21
- analysis/.Rproj.user/46C36763/sources/prop/F7B4ED93
- analysis/.Rproj.user/46C36763/sources/prop/INDEX
- analysis/.Rproj.user/46C36763/sources/s-4b181f09/
- analysis/.Rproj.user/46C36763/sources/s-4b181f09/22D1A8F0
- analysis/.Rproj.user/46C36763/sources/s-4b181f09/22D1A8F0-contents
- analysis/.Rproj.user/46C36763/sources/s-4b181f09/6BD27344
- analysis/.Rproj.user/46C36763/sources/s-4b181f09/6BD27344-contents
- analysis/.Rproj.user/46C36763/sources/s-4b181f09/C5BB86EA
- analysis/.Rproj.user/46C36763/sources/s-4b181f09/C5BB86EA-contents
- analysis/.Rproj.user/46C36763/sources/s-4b181f09/D5A3CA06
- analysis/.Rproj.user/46C36763/sources/s-4b181f09/D5A3CA06-contents
- analysis/.Rproj.user/46C36763/sources/s-4b181f09/E1892CD9
- analysis/.Rproj.user/46C36763/sources/s-4b181f09/E1892CD9-contents
- analysis/.Rproj.user/46C36763/sources/s-4b181f09/lock_file
- analysis/.Rproj.user/46C36763/tutorial/
- analysis/.Rproj.user/A9C8B4BF/
- analysis/.Rproj.user/A9C8B4BF/bibliography-index/
- analysis/.Rproj.user/A9C8B4BF/ctx/
- analysis/.Rproj.user/A9C8B4BF/explorer-cache/
- analysis/.Rproj.user/A9C8B4BF/pcs/
- analysis/.Rproj.user/A9C8B4BF/pcs/files-pane.pper
- analysis/.Rproj.user/A9C8B4BF/pcs/source-pane.pper
- analysis/.Rproj.user/A9C8B4BF/pcs/windowlayoutstate.pper
- analysis/.Rproj.user/A9C8B4BF/pcs/workbench-pane.pper
- analysis/.Rproj.user/A9C8B4BF/presentation/
- analysis/.Rproj.user/A9C8B4BF/profiles-cache/
- analysis/.Rproj.user/A9C8B4BF/rmd-outputs
- analysis/.Rproj.user/A9C8B4BF/saved_source_markers
- analysis/.Rproj.user/A9C8B4BF/sources/
- analysis/.Rproj.user/A9C8B4BF/sources/per/
- analysis/.Rproj.user/A9C8B4BF/sources/per/t/
- analysis/.Rproj.user/A9C8B4BF/sources/per/u/
- analysis/.Rproj.user/A9C8B4BF/sources/prop/
- analysis/.Rproj.user/A9C8B4BF/sources/prop/242BA1DE
- analysis/.Rproj.user/A9C8B4BF/sources/prop/37B82156
- analysis/.Rproj.user/A9C8B4BF/sources/prop/88045347
- analysis/.Rproj.user/A9C8B4BF/sources/prop/INDEX
- analysis/.Rproj.user/A9C8B4BF/sources/session-1fdc43e3/
- analysis/.Rproj.user/A9C8B4BF/sources/session-1fdc43e3/4A285DCA
- analysis/.Rproj.user/A9C8B4BF/sources/session-1fdc43e3/4A285DCA-contents
- analysis/.Rproj.user/A9C8B4BF/sources/session-1fdc43e3/51560A2C
- analysis/.Rproj.user/A9C8B4BF/sources/session-1fdc43e3/51560A2C-contents
- analysis/.Rproj.user/A9C8B4BF/sources/session-1fdc43e3/9164B9AD-contents
- analysis/.Rproj.user/A9C8B4BF/sources/session-1fdc43e3/lock_file
- analysis/.Rproj.user/A9C8B4BF/tutorial/
- analysis/.Rproj.user/A9C8B4BF/viewer-cache/
- analysis/.Rproj.user/shared/
- analysis/.Rproj.user/shared/notebooks/
- analysis/.Rproj.user/shared/notebooks/935AA396-graph_generation_code/
- analysis/.Rproj.user/shared/notebooks/935AA396-graph_generation_code/1/
- analysis/.Rproj.user/shared/notebooks/935AA396-graph_generation_code/1/s/
- analysis/.Rproj.user/shared/notebooks/935AA396-graph_generation_code/1/s/cb6e4y1eiadb3/
- analysis/.Rproj.user/shared/notebooks/935AA396-graph_generation_code/1/s/cb6e4y1eiadb3/000002.csv
- analysis/.Rproj.user/shared/notebooks/935AA396-graph_generation_code/1/s/cck4eyfhq6j9i/
- analysis/.Rproj.user/shared/notebooks/935AA396-graph_generation_code/1/s/cck4eyfhq6j9i/00000f.csv
- analysis/.Rproj.user/shared/notebooks/935AA396-graph_generation_code/1/s/chunks.json
- analysis/.Rproj.user/shared/notebooks/patch-chunk-names
- analysis/.Rproj.user/shared/notebooks/paths
- analysis/analysis
- analysis/analysis.Rproj
- analysis/Analysis_script.R
- analysis/average_datarequests.csv
- analysis/freq_plot.jpg
- analysis/graph_generation_code.nb.html
