# Supplementary material for: Evaluating and Enhancing the Fitness-for-Purpose of Electronic Health Record Data: Qualitative Study on Current Practices and Pathway to an Automated Approach Within the Medical Informatics for Research and Care in University Medicine Consortium
Source: JMIR Med Inform. 2024 Aug 19;12:e57153. doi: 10.2196/57153 (PMC11369535; doi:10.2196/57153)
Supplement: Multimedia Appendix 4 [file medinform_v12i1e57153_app4.zip › analysis/Analysis_script.R]

# Loading of required packages
library(readr)
library(tidyverse)
library(haven)
library(ggplot2)

# Importing of average counts data
average_datarequests <- read_csv("average_datarequests.csv")
View(average_datarequests)
average_datarequests <- transform(average_datarequests,
                                  variable=reorder(locations, -freq) )

# Descriptive statistics


# Calculate total
total <- sum(average_datarequests$freq)

# Calculate average
average <- mean(average_datarequests$freq)

# Calculate frequencies for each value without decimal (percentages)
frequencies <- (average_datarequests$freq / total * 100)

# Calculate standard deviation
sd_value <- sd(average_datarequests$freq)

# Print the results
cat("Total:", total, "\n")
cat("Average:", average, "\n")
cat("Frequencies (percentages without decimal):\n")
print(frequencies)
cat("Standard Deviation:", sd_value, "\n")

# Plot execution
## Set the custom color
custom_color <- "#E066FF"

## Perform the ggplot visualization
## Saving the outcome into the object 'freq_plot'

freq_plot <-

ggplot(average_datarequests, aes(x=reorder(locations, -freq), y=freq))+
  geom_bar(stat = "identity", fill=custom_color) +
  labs(x="MIRACUM DIC Sites (sorted by frequencies)",
       y="Averages Frequency of DUPs per Quarter") +
  theme_minimal() +
  theme(
        panel.grid.major = element_blank(),
        panel.grid.minor = element_blank(),
        panel.border = element_blank(),
        axis.line = element_line(color = "blue")) +
  coord_flip()

# Export the plot as a JPG file
ggsave("freq_plot.jpg", plot = freq_plot, width = 8, height = 6, dpi = 900)

# Display the resulting plot
freq_plot
