# Supplementary material for: Evaluating and Enhancing the Fitness-for-Purpose of Electronic Health Record Data: Qualitative Study on Current Practices and Pathway to an Automated Approach Within the Medical Informatics for Research and Care in University Medicine Consortium
Source: JMIR Med Inform. 2024 Aug 19;12:e57153. doi: 10.2196/57153 (PMC11369535; doi:10.2196/57153)
Supplement: Multimedia Appendix 4 [file medinform_v12i1e57153_app4.zip › analysis/average_datarequests.csv]

locations	freq
MIRACUM Site 1	20
MIRACUM Site 2	3
MIRACUM Site 3	15
MIRACUM Site 4	4
MIRACUM Site 5	2
MIRACUM Site 6	3
MIRACUM Site 7	4
MIRACUM Site 8	0
MIRACUM Site 9	6
MIRACUM Site 10	1
